# Supplementary material for: SENP3 alleviates osteoporosis via promoting SIRT3 transcription through the increase of DLX2 stability via SUMO2/3
Source: Cell Biol Toxicol. 2025 Jun 10;41(1):99. doi: 10.1007/s10565-025-10052-4 (PMC12152034; doi:10.1007/s10565-025-10052-4)
Supplement: Supplementary file 2 — Supplementary file2 (XLSX 20 KB) [file 10565_2025_10052_MOESM2_ESM.xlsx]

## Sheet: Sheet1
1A	Control	oe-NC	oe-SENP3
	1.01898	1.13812	2.30174		Ordinary one-way ANOVA
	0.968228	1.03021	2.93264
	1.01279	1.10764	2.50469
1D	Control	oe-NC	oe-SENP3
	101.04	106.05	212.01		Ordinary one-way ANOVA
	105.81	107.76	196.14
	93.15	93.66	178.61
1F		Control			oe-NC			oe-SENP3
	OPN	0.981642	1.16334	0.855023	1.10285	1.18193	0.983698	2.64396	2.24699	2.69971		Ordinary one-way ANOVA
	OCN	0.983594	0.917712	1.09869	0.912693	0.898118	1.07312	2.01582	1.77738	2.03908
	RUNX2	0.983885	1.11276	0.903354	1.00057	1.16592	0.998663	2.20972	3.17502	2.50991
1G		Control			oe-NC			oe-SENP3
	OPN	0.359773	0.323211	0.396161	0.486592	0.395496	0.43969	0.787977	0.732165	0.964537		Ordinary one-way ANOVA
	OCN	0.39282	0.332157	0.417198	0.509044	0.36772	0.448378	0.701972	0.872517	0.8931
	RUNX2	0.368876	0.244705	0.433422	0.432299	0.296396	0.405982	0.82107	0.689724	0.931568
2A		oe-NC			oe-SENP3			sh-NC			sh-SENP3
	SENP3	0.970523	0.887153	1.14232	2.64946	2.33412	3.24945	1.14772	0.950237	1.15895	0.334049	0.268943	0.288264		Ordinary one-way ANOVA
	DLX2	0.996963	1.10772	0.895313	0.97631	0.955194	1.07048	1.09087	0.993821	0.974047	1.09633	0.981759	1.17399
2B		oe-NC			oe-SENP3			sh-NC			sh-SENP3
	SENP3	0.43364	0.473035	0.345539	0.722767	0.894041	0.824839	0.452484	0.520528	0.485793	0.203321	0.189547	0.189756		Ordinary one-way ANOVA
	DLX2	0.399061	0.387263	0.214694	0.74825	0.902243	0.778816	0.459305	0.534877	0.333519	0.21676	0.215583	0.188175
3A		Control			oe-SENP3			oe-SENP3+sh-NC			oe-SENP3+sh-DLX2
	SENP3	0.98799	0.954531	1.05748	1.93505	2.34467	2.89648	2.1621	2.36239	2.92773	2.17292	2.37271	2.96168		Ordinary one-way ANOVA
	DLX2	0.913097	0.958284	1.12862	1.07644	0.961514	1.1515	1.13265	1.00632	1.17879	0.483406	0.233853	0.448347
3B		Control			oe-SENP3			oe-SENP3+sh-NC			oe-SENP3+sh-DLX2
	SENP3	0.285524	0.267862	0.307689	0.562013	0.724867	0.680515	0.540736	0.707122	0.675257	0.632875	0.734274	0.708764		Ordinary one-way ANOVA
	DLX2	0.247977	0.356782	0.246081	0.665493	0.885721	0.70911	0.648541	0.866845	0.651157	0.345493	0.40083	0.285414
3D	Control	oe-SENP3	oe-SENP3+sh-NC	oe-SENP3+sh-DLX2
	93.32	177.92	179.39	113.86		Ordinary one-way ANOVA
	109.45	212.34	216.43	145.16
	97.23	176.59	183.44	111.01
3F		Control			oe-SENP3			oe-SENP3+sh-NC			oe-SENP3+sh-DLX2
	OPN	0.994213	0.837537	1.16825	3.73004	2.80284	3.13663	4.15139	2.84664	3.1515	2.24481	2.49148	1.79262
	OCN	0.955227	0.868511	1.17626	2.18937	2.15234	2.79274	2.28066	2.25017	2.8187	1.2859	1.31813	1.65178		Ordinary one-way ANOVA
	RUNX2	0.986109	0.89531	1.11858	3.59931	2.45285	2.58108	3.78498	2.55449	2.70505	1.86441	1.52925	1.62641
3G		Control			oe-SENP3			oe-SENP3+sh-NC			oe-SENP3+sh-DLX2
	OPN	0.325122	0.324446	0.268161	0.668958	0.618292	0.833157	0.760108	0.639264	0.893842	0.406545	0.381111	0.424881
	OCN	0.353137	0.250693	0.389447	0.821245	0.708022	0.892032	0.688443	0.690385	0.845158	0.417957	0.373294	0.44157		Ordinary one-way ANOVA
	RUNX2	0.287995	0.239766	0.344993	0.629771	0.595193	0.754494	0.606608	0.583354	0.701109	0.364378	0.296877	0.40732
4B		anti-IgG									anti-DLX2
	Site1	0.426	0.29	0.009	1.189	1.05	1.685	1.114	0.885	2.353	21.51	17.811	20.681	22.445	23.221	28.758	16.44	19.002	27.515
	Site2	0.148	0.038	0.117	1.315	1.373	1.637	1.754	1.281	1.339	4.585	4.036	3.151	0.154	0.297	2.977	0.072	1.592	2.966		Ordinary one-way ANOVA
4C		sh-NC			sh-DLX2
	SIRT3 WT	0.95812	1.04662	0.995259	0.350003	0.405574	0.394471
	SIRT3 MUT	0.783566	0.826487	0.951188	0.817531	0.869516	0.850032		Ordinary one-way ANOVA
4D		Control			oe-NC			oe-DLX2			sh-NC			sh-DLX2
	DLX2	1.06306	0.75188	1.18506	1.10651	0.783723	1.21079	2.97266	3.38365	2.27572	1.24271	0.952268	1.31719	0.305368	0.200442	0.400319
	SIRT3	0.967219	1.21889	0.813894	1.11955	1.22896	0.890836	2.54997	1.94553	2.70716	0.922773	1.11522	0.76323	0.308045	0.220538	0.318253		Ordinary one-way ANOVA
4E		Control			oe-NC			oe-DLX2			sh-NC			sh-DLX2
	DLX2	0.364209	0.31529	0.447151	0.420352	0.334476	0.481022	0.682997	0.748881	0.902325	0.533226	0.403849	0.517657	0.146199	0.194108	0.230486
	SIRT3	0.497302	0.394572	0.463104	0.512555	0.414296	0.481103	0.742603	0.725961	0.926935	0.525874	0.477811	0.563109	0.287576	0.217844	0.22411		Ordinary one-way ANOVA
5A		sh-NC			sh-DLX2			sh-DLX2+oe-NC			sh-DLX2+oe-SIRT3
	DLX2	0.949841	1.17462	0.875538	0.232954	0.378404	0.208373	0.288947	0.408789	0.309702	0.251983	0.383854	0.280701		Ordinary one-way ANOVA
	SIRT3	0.973551	0.882863	1.14359	0.542107	0.481679	0.538687	0.436979	0.462099	0.515832	1.73526	1.19347	1.27026
5B		sh-NC			sh-DLX2			sh-DLX2+oe-NC			sh-DLX2+oe-SIRT3
	DLX2	0.677988	0.74722	0.949398	0.33248	0.220247	0.376767	0.335952	0.255694	0.387257	0.389283	0.308106	0.409027
	SIRT3	0.837069	0.845659	1.03073	0.527408	0.418177	0.431492	0.523287	0.356514	0.403342	0.879447	0.955416	1.09445		Ordinary one-way ANOVA
5D	sh-NC	sh-DLX2	sh-DLX2+oe-NC	sh-DLX2+oe-SIRT3
	92.27	52.89	54.57	87.01
	95.58	42.5	45.17	93.63		Ordinary one-way ANOVA
	112.14	57.2	62.05	107.2
5F		sh-NC			sh-DLX2			sh-DLX2+oe-NC			sh-DLX2+oe-SIRT3
	OPN	0.986563	0.898927	1.11451	0.69892	0.520235	0.646911	0.564864	0.495809	0.608073	0.995705	0.748123	0.968908
	OCN	0.96997	0.965473	1.06456	0.7048	0.589476	0.652586	0.709808	0.68436	0.660224	0.902392	0.777613	0.857525		Ordinary one-way ANOVA
	RUNX2	0.952583	1.09597	0.95145	0.254197	0.42538	0.298419	0.268286	0.449378	0.306357	0.498109	0.731933	0.639386
5G		sh-NC			sh-DLX2			sh-DLX2+oe-NC			sh-DLX2+oe-SIRT3
	OPN	0.759896	0.82605	0.660226	0.263548	0.452188	0.303803	0.228559	0.42339	0.201017	0.55347	0.68169	0.489635
	OCN	0.738475	0.815165	0.689656	0.329162	0.468034	0.337376	0.373234	0.505195	0.35739	0.740565	0.880332	0.753589		Ordinary one-way ANOVA
	RUNX2	0.615278	0.618186	0.691093	0.288263	0.249674	0.371472	0.292598	0.293896	0.402793	0.595429	0.542646	0.634551
6A		Control			sh-SENP3			sh-SENP3+oe-DLX2			sh-SENP3+oe-DLX2+sh-SIRT3
	SENP3	0.711225	0.724551	0.963837	0.193172	0.211473	0.298228	0.236786	0.237399	0.389679	0.172559	0.159868	0.212945
	DLX2	0.689014	0.641063	0.787636	0.25297	0.204025	0.24304	0.772908	0.654931	0.807408	0.551756	0.58163	0.765404		Ordinary one-way ANOVA
	SIRT3	0.7903	0.64995	0.61558	0.384276	0.315978	0.254327	0.812661	0.709566	0.733461	0.326521	0.33171	0.222255
6C	Control	sh-SENP3	sh-SENP3+oe-DLX2	sh-SENP3+oe-DLX2+sh-SIRT3
	98.74	47.82	97.34	48.25
	116.49	55.27	105.42	58.46		Ordinary one-way ANOVA
	84.77	41.1	82.15	46.85
6E		Control			sh-SENP3			sh-SENP3+oe-DLX2			sh-SENP3+oe-DLX2+sh-SIRT3
	OPN	0.992185	1.12122	0.886598	0.596358	0.497648	0.562065	0.891014	1.21223	1.31728	0.668867	0.638229	0.59823
	OCN	1.02501	0.88865	1.08634	0.527548	0.710713	0.788443	1.1654	0.978212	1.1305	0.521137	0.651712	0.768199		Ordinary one-way ANOVA
	RUNX2	0.835235	1.00502	1.15974	0.457264	0.527183	0.532783	1.78928	1.2746	1.37757	0.42972	0.503794	0.485687
6F		Control			sh-SENP3			sh-SENP3+oe-DLX2			sh-SENP3+oe-DLX2+sh-SIRT3
	OPN	0.458455	0.39357	0.538209	0.212071	0.23327	0.292941	0.518647	0.413404	0.565044	0.189785	0.20915	0.186615
	OCN	0.597822	0.435663	0.560361	0.227648	0.228146	0.273574	0.681378	0.566723	0.740349	0.267431	0.245903	0.288034		Ordinary one-way ANOVA
	RUNX2	0.515343	0.516421	0.606558	0.256998	0.223055	0.40818	0.553385	0.571623	0.64462	0.210023	0.187686	0.30831
7C	BMD					BV/TV					Tb.N					Tb.Th
	Sham	OVX	OVX+oe-NC	OVX+oe-SENP3		Sham	OVX	OVX+oe-NC	OVX+oe-SENP3		Sham	OVX	OVX+oe-NC	OVX+oe-SENP3		Sham	OVX	OVX+oe-NC	OVX+oe-SENP3
	96.87	42.05	46.64	63.97		10.853	5.438	5.801	9.644		2.86	2.43	2.41	3.15		0.087	0.023	0.029	0.039
	76.46	60.69	54.86	62.31		17.096	9.635	9.527	15.137		2.53	1.41	1.72	2.79		0.069	0.029	0.022	0.066
	82.01	41.66	42.71	80.05		14.275	9.214	6.131	12.366		4.23	1.98	1.42	2.27		0.079	0.021	0.021	0.031			Ordinary one-way ANOVA
	58.48	66.97	54.68	74.05		13.319	5.178	10.717	15.876		4.06	2.25	2.16	2.97		0.057	0.033	0.028	0.045
	72.27	46.19	53.92	74.78		17.373	7.531	7.114	11.247		4.14	2.22	1.93	2.28		0.081	0.012	0.011	0.054
	100.72	47.38	52.45	58.73		11.742	5.127	5.127	10.337		3.59	1.82	1.93	4.18		0.051	0.009	0.021	0.068
7D		Sham			OVX			OVX+oe-NC			OVX+oe-SENP3
	SENP3	0.488618	0.704464	0.556242	0.109734	0.263836	0.125837	0.130179	0.279205	0.161714	0.548804	0.767391	0.579783
	DLX2	0.507233	0.592674	0.65568	0.188954	0.239289	0.267347	0.20171	0.238395	0.275698	0.389101	0.549707	0.615749		Ordinary one-way ANOVA
	SIRT3	0.675615	0.765373	0.612627	0.295594	0.380749	0.294223	0.215781	0.331978	0.233728	0.59745	0.751142	0.543011
7F		Sham			OVX			OVX+oe-NC			OVX+oe-SENP3
	OPN	0.517673	0.467164	0.415981	0.247727	0.196327	0.190534	0.296333	0.26159	0.211018	0.503488	0.421128	0.404142
	OCN	0.614423	0.497992	0.62086	0.177641	0.175857	0.241359	0.122977	0.154681	0.224066	0.472301	0.421896	0.56228		Ordinary one-way ANOVA
	RUNX2	0.552729	0.539976	0.454161	0.173073	0.279797	0.172878	0.168564	0.269074	0.16896	0.428093	0.396667	0.42089
